# Supplementary material for: Diverse transcriptional regulation and functional effects revealed by CRISPR/Cas9-directed epigenetic editing
Source: Oncotarget. 2021 Aug 17;12(17):1651–62. doi: 10.18632/oncotarget.28037 (PMC8378768; doi:10.18632/oncotarget.28037)
Supplement: Supplementary file 3 [file oncotarget-12-1651-s003.xlsx]

## Sheet: Off target candidates sgRNA 3
Supplementary Table 2A: CRISPR/dCas9 off target gene candidates for sgRNA 3
_t[0]="CHR	START	END	STRAND	SEQUENCE	MM	MMKEY	SCORE	ANNOT";	GENE NAME
_t[1]="2	216633170	216633193	+	AGTTATCCGTATTCTCCTTCAGG	0	[]	100	ENSG00000115457	IGFBP2
_t[56]="18	70247021	70247044	-	AGGTATTTGAATTCTCCTTCTGG	4	[3:7:8:10]	0.9	;
_t[53]="X	116997881	116997904	-	AGCAATCAATATTCTCCTTCTGG	4	[3:4:8:9]	0.8	;
_t[69]="8	19691170	19691193	-	ACCTATCTGTTTTCTCCTTCGGG	4	[2:3:8:11]	0.8	ENSG00000147408	CSGALNACT1
_t[75]="11	116073398	116073421	-	GGTCATCCACATTCTCCTTCTGG	4	[1:4:9:10]	0.8	;
_t[67]="4	168760757	168760780	+	ACTTTTCTGTTTTCTCCTTCAGG	4	[2:5:8:11]	0.8	ENSG00000129116	PALLD
_t[81]="14	33118380	33118403	+	TTATATCCCTATTCTCCTTCAGG	4	[1:2:3:9]	0.8	ENSG00000151322	NPAS3
_t[11]="X	57527791	57527814	+	AGTTATCTGTCTTCTCCTTTGGG	3	[8:11:20]	0.7	;
_t[74]="2	67863048	67863071	-	GGTAATCTGTATTCTCTTTCAGG	4	[1:4:8:17]	0.6	;
_t[9]="2	207275850	207275873	-	AGTTATCTGTATTCTCATTTTGG	3	[8:17:20]	0.5	ENSG00000223725	AC009226.1
_t[80]="4	187117063	187117086	-	TGTCATGCGTGTTCTCCTTCTGG	4	[1:4:7:11]	0.5	;
_t[37]="6	139149070	139149093	+	AGTTCTCATTTTTCTCCTTCTGG	4	[5:8:9:11]	0.5	ENSG00000112406	HECA
_t[51]="12	47800574	47800597	+	AGAAATCCGGATTCTCATTCGGG	4	[3:4:10:17]	0.5	ENSG00000061273	HDAC7
_t[55]="8	112899721	112899744	+	AGGTATGCTCATTCTCCTTCAGG	4	[3:7:9:10]	0.5	ENSG00000164796	CSMD3
_t[39]="17	1320828	1320851	-	AGTTGTCCCGAGTCTCCTTCTGG	4	[5:9:10:12]	0.4	;
_t[41]="X	43534578	43534601	-	AGTTGTCAGGATTCCCCTTCAGG	4	[5:8:10:15]	0.4	;
_t[24]="14	103383089	103383112	-	AGTTATTCTCTTTCTCCTTCTGG	4	[7:9:10:11]	0.3	;
_t[31]="10	108551948	108551971	-	AGTTATTTTTCTTCTCCTTCTGG	4	[7:8:9:11]	0.3	ENSG00000203434	AL353740.1
_t[44]="20	8636845	8636868	-	AGTTTTCTGTTTTCTCTTTCAGG	4	[5:8:11:17]	0.3	ENSG00000182621	PLCB1
_t[65]="15	70882649	70882672	-	ACTTATGCTTATTCTCTTTCAGG	4	[2:7:9:17]	0.3	ENSG00000129028	THAP10
_t[78]="X	48714899	48714922	-	TGTTATCTGTATTCTCTTTATGG	4	[1:8:17:20]	0.3	ENSG00000232828	AC231533.1
_t[4]="16	25781806	25781829	+	AGTTATCCTTCTTCTCTTTCGGG	3	[9:11:17]	0.3	ENSG00000182601	HS3ST4
_t[35]="12	72137687	72137710	+	AGTTAGAACTATTCTCCTTCAGG	4	[6:7:8:9]	0.3	ENSG00000139287	TPH2
_t[50]="11	33509879	33509902	+	AGTGTTCCGTGTTCTCCTCCTGG	4	[4:5:11:19]	0.3	;
_t[59]="2	169276514	169276537	+	ATTTATTCATATTCTCCTTATGG	4	[2:7:9:20]	0.3	ENSG00000081479	LRP2
_t[62]="5	5169222	5169245	+	AATTATCACTATGCTCCTTCTGG	4	[2:8:9:13]	0.3	ENSG00000250866	AC022424.2
_t[64]="12	114308133	114308156	+	ACTTATCTGTACTCTCCTTGGGG	4	[2:8:12:20]	0.3	;
_t[23]="10	117098861	117098884	-	AGTTATTCTTTATCTCCTTCAGG	4	[7:9:11:12]	0.2	ENSG00000187164	SHTN1
_t[54]="Y	13524755	13524778	-	AGGTATCAGTGTTCCCCTTCTGG	4	[3:8:11:15]	0.2	;
_t[57]="1	181972709	181972732	-	ATTTATCCCTATCCTCCTTTAGG	4	[2:9:13:20]	0.2	;
_t[58]="10	107741232	107741255	-	ATTTATCATTATTCTTCTTCTGG	4	[2:8:9:16]	0.2	ENSG00000229981	LINC01435
_t[63]="10	111633413	111633436	+	AATTACCCGTTTTCTCCTTTGGG	4	[2:6:11:20]	0.2	;
_t[66]="9	90336800	90336823	+	ACTTATAAGTATTCTACTTCTGG	4	[2:7:8:16]	0.2	ENSG00000231107	LINC01508
_t[68]="7	7926352	7926375	+	ACATATCCATATTCTTCTTCTGG	4	[2:3:9:16]	0.2	ENSG00000219545	UMAD1
_t[70]="3	157886832	157886855	+	CTTTATCCTTATTCTCCCTCAGG	4	[1:2:9:18]	0.2	;
_t[12]="5	87785296	87785319	-	AGTTATCTGGATTTTCCTTAAGG	4	[8:10:14:20]	0.1	;
_t[14]="3	107730366	107730389	-	AGTTATCTATATACTCTTTCTGG	4	[8:9:13:17]	0.1	ENSG00000114439	BBX
_t[15]="2	15929089	15929112	-	AGTTATCTCTATTTTCCTTTGGG	4	[8:9:14:20]	0.1	ENSG00000223850	MYCNUT
_t[18]="2	34636041	34636064	-	AGTTATCAGTCTGCTCCTACTGG	4	[8:11:13:19]	0.1	ENSG00000226785	AC068599.1
_t[19]="12	40119260	40119283	-	AGTTATCAGTGTTTTCCTTTAGG	4	[8:11:14:20]	0.1	;
_t[20]="5	92989392	92989415	-	AGTTATGCTTCTTCTCCTTGAGG	4	[7:9:11:20]	0.1	;
_t[21]="5	588981	589004	-	AGTTATGCTTTTTCTCTTTCGGG	4	[7:9:11:17]	0.1	;
_t[28]="5	7690779	7690802	-	AGTTATTTGTGTTCTCCATCTGG	4	[7:8:11:18]	0.1	ENSG00000078295	ADCY2
_t[29]="4	17671696	17671719	-	AGTTATTTTTATTCTCCGTCAGG	4	[7:8:9:18]	0.1	ENSG00000047662	FAM184B
_t[30]="14	23130813	23130836	-	AGTTATTTTTATTTTCCTTCTGG	4	[7:8:9:14]	0.1	ENSG00000092068	SLC7A8
_t[34]="12	81798804	81798827	-	AGTTAGCCTTCTGCTCCTTCTGG	4	[6:9:11:13]	0.1	;
_t[40]="7	157963280	157963303	-	AGTTGTCAGTTTTCTGCTTCTGG	4	[5:8:11:16]	0.1	ENSG00000155093	PTPRN2
_t[45]="18	62106111	62106134	-	AGTTTTACTTATTTTCCTTCTGG	4	[5:7:9:14]	0.1	ENSG00000197563	PIGN
_t[46]="2	54392768	54392791	-	AGTAATCCATATTTTCTTTCTGG	4	[4:9:14:17]	0.1	;
_t[48]="1	111669885	111669908	-	AGTGATCTGTGTTGTCCTTCTGG	4	[4:8:11:14]	0.1	ENSG00000116473	RAP1A
_t[49]="17	81805825	81805848	-	AGTGCTCCGTATTACCCTTCCGG	4	[4:5:14:15]	0.1	ENSG00000215644	GCGR
_t[52]="6	38846914	38846937	-	AGCTATCCTTATACTCTTTCTGG	4	[3:9:13:17]	0.1	ENSG00000124721	DNAH8
_t[60]="2	77911558	77911581	-	AATTATCCATCTTTTCCTTCAGG	4	[2:9:11:14]	0.1	;
_t[61]="1	243716178	243716201	-	AATTATCCCTATTCCCCTTTAGG	4	[2:9:15:20]	0.1	ENSG00000232184	AL662889.1
_t[71]="1	190439624	190439647	-	GGTTATCTGTCTTCTACTTCTGG	4	[1:8:11:16]	0.1	ENSG00000162670	BRINP3
_t[76]="17	54889211	54889234	-	GCTTATCCGTATTCTCAATCAGG	4	[1:2:17:18]	0.1	;
_t[79]="12	23885104	23885127	-	TGTTATCAGTATTCATCTTCAGG	4	[1:8:15:16]	0.1	ENSG00000134532	SOX5
_t[8]="4	187174709	187174732	+	AGTTATCCCCATTATCCTTGGGG	4	[9:10:14:20]	0.1	;
_t[13]="3	188142194	188142217	+	AGTTATCTATATTCTACTTGGGG	4	[8:9:16:20]	0.1	ENSG00000234238	AC022498.1
_t[16]="3	25488433	25488456	+	AGTTATCTCTTTTGTCCTTCTGG	4	[8:9:11:14]	0.1	ENSG00000077092	RARB
_t[17]="5	97306356	97306379	+	AGTTATCAGTCTTCCCCTACTGG	4	[8:11:15:19]	0.1	ENSG00000251513	LIX1-AS1
_t[22]="18	41700941	41700964	+	AGTTATGCCTATTCTCCCTTTGG	4	[7:9:18:20]	0.1	;
_t[27]="14	48975645	48975668	+	AGTTATTTGTATTGTCTTTCCGG	4	[7:8:14:17]	0.1	;
_t[33]="10	20843880	20843903	+	AGTTAACCATATTCACCTTACGG	4	[6:9:15:20]	0.1	ENSG00000078114	NEBL
_t[43]="7	158914104	158914127	+	AGTTTTCTGTCTTTTCCTTCTGG	4	[5:8:11:14]	0.1	ENSG00000126870	WDR60
_t[47]="14	33696297	33696320	+	AGTAACCCGTATTCTACTCCTGG	4	[4:6:16:19]	0.1	ENSG00000151322	NPAS3
_t[72]="4	107908434	107908457	+	GGTTATCAGTTTTATCCTTCTGG	4	[1:8:11:14]	0.1	ENSG00000164023	SGMS2
_t[73]="4	165060164	165060187	+	GGTTTTCCGTATTTTCATTCTGG	4	[1:5:14:17]	0.1	ENSG00000250374	TRIM75P
_t[77]="20	57445841	57445864	+	TGTTATCCTCATTTTCCTTCTGG	4	[1:9:10:14]	0.1	;
_t[3]="8	2598059	2598082	-	AGTTATCCGTTTTGTCAATCTGG	4	[11:14:17:18]	0	ENSG00000277526	AC245123.1
_t[10]="2	193039222	193039245	-	AGTTATCTGTAATGTCCTTTGGG	4	[8:12:14:20]	0	;
_t[32]="14	79820873	79820896	-	AGTTAACCTTATGCTCCCTCTGG	4	[6:9:13:18]	0	ENSG00000021645	NRXN3
_t[38]="9	69920753	69920776	-	AGTTGTCCGTATTCACATACAGG	4	[5:15:17:19]	0	;
_t[42]="1	233138384	233138407	-	AGTTTTCCCTATTCAACTTCAGG	4	[5:9:15:16]	0	ENSG00000135749	PCNX2
_t[2]="12	98781420	98781443	+	AGTTATCCGTCTTGCCCTTGAGG	4	[11:14:15:20]	0	ENSG00000185046	ANKS1B
_t[5]="13	66185861	66185884	+	AGTTATCCATTTTCTTCCTCTGG	4	[9:11:16:18]	0	;
_t[6]="3	177760008	177760031	+	AGTTATCCAGATTTTTCTTCTGG	4	[9:10:14:16]	0	;
_t[7]="1	154927781	154927804	+	AGTTATCCCTTATTTCCTTCAGG	4	[9:11:12:14]	0	ENSG00000163344	PMVK
_t[25]="2	80465088	80465111	+	AGTTATTCATATTCTCCAGCAGG	4	[7:9:18:19]	0	ENSG00000066032	CTNNA2
_t[26]="6	62440791	62440814	+	AGTTATTGGTATTCCTCTTCTGG	4	[7:8:15:16]	0	;
_t[36]="17	64148039	64148062	+	AGTTCTCCGTTTTGGCCTTCAGG	4	[5:11:14:15]	0	ENSG00000136478	TEX2

## Sheet: Off-target candidates sgRNA 6
Supplementary Table 2B: CRISPR/dCas9 off target gene candidates for sgRNA 6
_t[0]="CHR	START	END	STRAND	SEQUENCE	MM	MMKEY	SCORE	ANNOT";	GENE NAME
_t[2]="2	216633250	216633273	-	CCGCGTTGGCTGCGGGCTCTGGG	0	[]	100	ENSG00000115457	IGFBP2
_t[65]="2	221100821	221100844	-	CACCCTGGGCTGCGGGCTCTGGG	4	[2:3:5:7]	0.9	;
_t[30]="3	14572829	14572852	-	CCGAGCTGGCTGCGGGCTCCAGG	3	[4:6:20]	0.8	ENSG00000234123	RHBDF1P1
_t[46]="13	48573592	48573615	-	CCCTGTTTGCTTCGGGCTCTTGG	4	[3:4:8:12]	0.7	ENSG00000233456	LINC01077
_t[38]="22	37391568	37391591	-	CCACTTTAGCTGTGGGCTCTTGG	4	[3:5:8:13]	0.6	ENSG00000166897	ELFN2
_t[64]="6	79845004	79845027	+	CAGAGTTTGCTGAGGGCTCTGGG	4	[2:4:8:13]	0.6	;
_t[20]="19	461218	461241	-	CCGCCTTGGCTGCGGGTTCCAGG	3	[5:17:20]	0.5	ENSG00000129946	SHC2
_t[41]="19	5143795	5143818	+	CCAGGGAGGCTGCGGGCTCTGGG	4	[3:4:6:7]	0.5	ENSG00000127663	KDM4B
_t[49]="4	17642149	17642172	-	CGGCGAGGGATGCGGGCTCTGGG	4	[2:6:7:10]	0.5	ENSG00000047662	FAM184B
_t[50]="9	136193263	136193286	-	CGGGGCTGTCTGCGGGCTCTGGG	4	[2:4:6:9]	0.5	;
_t[59]="21	46182872	46182895	-	CTGTGGTGCCTGCGGGCTCTGGG	4	[2:4:6:9]	0.5	ENSG00000160284	SPATC1L
_t[62]="11	2026312	2026335	+	CAGCCTTGGGTGTGGGCTCTCGG	4	[2:5:10:13]	0.5	;
_t[63]="KI270721.1	81501	81524	+	CAGCCTTGGGTGTGGGCTCTCGG	4	[2:5:10:13]	0.5	;
_t[42]="17	35747057	35747080	+	CCCCGTTCCCTGCGGGGTCTGGG	4	[3:8:9:17]	0.4	ENSG00000270765	GAS2L2
_t[66]="12	132571252	132571275	-	GCACGTTGGCCGCGGGCTCCCGG	4	[1:3:11:20]	0.4	ENSG00000112787	FBRSL1
_t[34]="7	10621512	10621535	-	CCTCCTTGGCTAAGGGCTCTGGG	4	[3:5:12:13]	0.3	ENSG00000283117	MGC4859
_t[52]="19	10503296	10503319	+	CTGCGTGGCCTGCGGGGTCTTGG	4	[2:7:9:17]	0.3	ENSG00000079999	KEAP1
_t[53]="3	37994264	37994287	-	CTGCGTGGCCTTCGGGCTCTGGG	4	[2:7:9:12]	0.3	ENSG00000136059	VILL
_t[19]="9	135988355	135988378	+	CCGCTTGGGCTGGGGGCTCCTGG	4	[5:7:13:20]	0.2	;
_t[24]="16	47037547	47037570	-	CCGCCTTCGCTGTGGGCTGTCGG	4	[5:8:13:19]	0.2	;
_t[25]="6	80523696	80523719	-	CCGCCTCGGCTTCGGGCTCAGGG	4	[5:7:12:20]	0.2	;
_t[27]="5	1253762	1253785	+	CCGGGTTGGCTGCGGCCTCCAGG	3	[4:16:20]	0.2	ENSG00000164362	TERT
_t[35]="11	93490028	93490051	-	CCTCCTTTGCTGCTGGCTCTGGG	4	[3:5:8:14]	0.2	ENSG00000166002	SMCO4
_t[40]="16	22266773	22266796	-	CCAGGTTGGCTGCGTGCTCCAGG	4	[3:4:15:20]	0.2	ENSG00000103319	EEF2K
_t[44]="8	11680110	11680133	-	CCCCGCGGGCTGCGCGCTCTGGG	4	[3:6:7:15]	0.2	ENSG00000136574	GATA4
_t[55]="16	13915373	13915396	-	CTGCAGTGGCTGCGTGCTCTAGG	4	[2:5:6:15]	0.2	;
_t[56]="1	164953083	164953106	+	CTGCCTGGGCTGCAGGCTCTGGG	4	[2:5:7:14]	0.2	;
_t[57]="16	80622185	80622208	-	CTGGGCTGGCTGCGTGCTCTGGG	4	[2:4:6:15]	0.2	ENSG00000166446	CDYL2
_t[58]="4	8168146	8168169	-	CTGTGTTGGCTGTGGGCTGTGGG	4	[2:4:13:19]	0.2	;
_t[67]="17	78549812	78549835	-	GAGGGTTGGCTGCAGGCTCTGGG	4	[1:2:4:14]	0.2	ENSG00000187775	DNAH17
_t[5]="5	127229770	127229793	-	CCGCGTAGCCTGCGGGCCCCTGG	4	[7:9:18:20]	0.1	ENSG00000283897	AC011416.3
_t[7]="11	977003	977026	+	CCGCGTCTCCTGCTGGCTCTGGG	4	[7:8:9:14]	0.1	ENSG00000183020	AP2A2
_t[12]="6	106974990	106975013	+	CCGCGCCGGCTGCGGGCTGCGGG	4	[6:7:19:20]	0.1	ENSG00000272398	CD24
_t[16]="14	77141054	77141077	-	CCGCGGAGGCTGCGGGTTCCCGG	4	[6:7:17:20]	0.1	ENSG00000269883	AC007375.3
_t[17]="12	12350343	12350366	+	CCGCGGAGGCTCCGGGCTCCCGG	4	[6:7:12:20]	0.1	ENSG00000111261	MANSC1
_t[18]="20	25281867	25281890	-	CCGCGGCAGCTGCAGGCTCTGGG	4	[6:7:8:14]	0.1	ENSG00000100994	PYGB
_t[22]="1	1512429	1512452	-	CCGCCTTGGCGGCGCGCTCCAGG	4	[5:11:15:20]	0.1	ENSG00000197785	ATAD3A
_t[23]="1	1472045	1472068	-	CCGCCTTGGCGGCGCGCTCCAGG	4	[5:11:15:20]	0.1	ENSG00000160072	ATAD3B
_t[26]="10	12129841	12129864	+	CCGCCTGGGCTGCGGGCGGTGGG	4	[5:7:18:19]	0.1	ENSG00000265653	MIR548AK
_t[28]="3	47356132	47356155	-	CCGGGCTGGCTGAGGGCGCTCGG	4	[4:6:13:18]	0.1	;
_t[31]="22	22818351	22818374	-	CCTCGTTGGCTGTGAGCTCCAGG	4	[3:13:15:20]	0.1	ENSG00000211670	IGLV3-9
_t[32]="4	3653872	3653895	+	CCTCGCTGGCTGTGGGGTCTGGG	4	[3:6:13:17]	0.1	;
_t[33]="16	30086792	30086815	+	CCTCTGTGGCTGCTGGCTCTGGG	4	[3:5:6:14]	0.1	ENSG00000149922	TBX6
_t[37]="5	140926516	140926539	-	CCACGCTGGCTGCGGGCGCAGGG	4	[3:6:18:20]	0.1	ENSG00000248383	PCDHAC1
_t[39]="3	52796654	52796677	+	CCACCATGGCTGCTGGCTCTGGG	4	[3:5:6:14]	0.1	ENSG00000162267	ITIH3
_t[43]="19	5257762	5257785	-	CCCCGTGGGCAGCAGGCTCTGGG	4	[3:7:11:14]	0.1	ENSG00000105426	PTPRS
_t[48]="2	219570869	219570892	+	CGGCGATGGCAGCGGGCGCTCGG	4	[2:6:11:18]	0.1	ENSG00000123999	INHA
_t[54]="7	1323082	1323105	-	CTGCGATGGCTGCAGGCTCCGGG	4	[2:6:14:20]	0.1	;
_t[60]="6	11279481	11279504	+	CAGCGTGGGCTGCGGTCTCCCGG	4	[2:7:16:20]	0.1	ENSG00000111859	NEDD9
_t[68]="2	97664004	97664027	-	TCGCGTAGGCTGCAGGCTCGGGG	4	[1:7:14:20]	0.1	ENSG00000115073	ACTR1B
_t[69]="7	112206247	112206270	+	TCGCGCGGGCTGCGGGCGCTGGG	4	[1:6:7:18]	0.1	ENSG00000198839	ZNF277
_t[1]="16	88773278	88773301	-	CCTCGTTGGCTGCCCACTCTTGG	4	[3:14:15:16]	0	ENSG00000103335	PIEZO1
_t[3]="1	36084035	36084058	+	CCGCGTTGGCCGCGGGGGGTTGG	4	[11:17:18:19]	0	ENSG00000232862	AL138787.1
_t[4]="10	3548656	3548679	+	CCGCGTTGGGTGATGGCTGTTGG	4	[10:13:14:19]	0	;
_t[6]="16	2149073	2149096	-	CCGCGTCGGCTCCGCGCCCTGGG	4	[7:12:15:18]	0	ENSG00000167964	RAB26
_t[8]="X	318720	318743	-	CCGCGTGGGCCGCGGCCGCTCGG	4	[7:11:16:18]	0	ENSG00000178605	GTPBP6
_t[9]="2	241702120	241702143	-	CCGCGTGGGCGGCGGGCGCGGGG	4	[7:11:18:20]	0	ENSG00000168395	ING5
_t[10]="2	64524935	64524958	+	CCGCGCTGGCTGCGTTCTCCAGG	4	[6:15:16:20]	0	ENSG00000260101	AC008074.3
_t[11]="18	58768795	58768818	-	CCGCGCTGGCTGCTGTCCCTCGG	4	[6:14:16:18]	0	;
_t[13]="2	9951660	9951683	-	CCGCGCGGGCTGCGCGCACTGGG	4	[6:7:15:18]	0	ENSG00000134317	GRHL1
_t[14]="12	37421681	37421704	+	CCGCGGTGGCTGCTGGATCCGGG	4	[6:14:17:20]	0	;
_t[15]="11	66069823	66069846	+	CCGCGGTGGCAGCGGGCCCCGGG	4	[6:11:18:20]	0	ENSG00000255038	AP006287.2
_t[21]="1	43983019	43983042	+	CCGCCTTGGCTGTTGGCTGTGGG	4	[5:13:14:19]	0	ENSG00000117411	B4GALT2
_t[29]="12	663520	663543	+	CCGTCTTGGCTGCAGCCTCTGGG	4	[4:5:14:16]	0	ENSG00000171840	NINJ2
_t[36]="17	17579931	17579954	-	CCTTGTTGGCTGCAGGCGCTGGG	4	[3:4:14:18]	0	ENSG00000133027	PEMT
_t[45]="2	239411873	239411896	-	CCCCATTGGCTGCTGTCTCTCGG	4	[3:5:14:16]	0	;
_t[47]="11	69480824	69480847	-	CGGCGTTGTCTGCAGGCCCTTGG	4	[2:9:14:18]	0	ENSG00000255774	AP000439.2
_t[51]="4	15787834	15787857	-	CTGCGTTGGCTCCAGGCTTTCGG	4	[2:12:14:19]	0	ENSG00000004468	CD38
_t[61]="1	1082573	1082596	+	CAGCTTTGGCTGCAGGCGCTGGG	4	[2:5:14:18]	0	ENSG00000131591	C1orf159
